# Supplementary material for: Mammalian-wide interspersed repeat (MIR)-derived enhancers and the regulation of human gene expression
Source: Mob DNA. 2014 May 5;5:14. doi: 10.1186/1759-8753-5-14 (PMC4090950; doi:10.1186/1759-8753-5-14)
Supplement: Additional file 2 — Genomic loci of MIR-derived enhancers in K562 and HeLa cell-lines. [file 1759-8753-5-14-S2.xlsx]

## Sheet: MIR-derived enhancer loci
Genomic loci of MIR-derived enhancers predicted in K562 (n=934) and Hela (n=1429) cell-lines.
Note: the central genomic coordinates are shown for each predicted MIR-enhancer. Coordinates correspond to the human genome reference sequence NCBI build 36.1, hg18
	MIR-enhancers
K562			HeLa
Chromosome	Position		Chromosome	Position
chr1	160608516		chr1	107290131
chr1	165466216		chr1	107953231
chr1	171791116		chr1	108014231
chr1	179364016		chr1	109552531
chr1	179388116		chr1	110118731
chr1	180141416		chr1	110137231
chr1	194136416		chr1	113486231
chr1	200119916		chr1	115560731
chr1	201524216		chr1	115771531
chr1	201875316		chr1	117909031
chr1	203536216		chr1	118442831
chr1	203913516		chr1	118711031
chr1	203971416		chr1	143875763
chr1	204803778		chr1	143931563
chr1	204815678		chr1	150184601
chr1	204911678		chr1	154365201
chr1	206114678		chr1	154382601
chr1	209574978		chr1	155384501
chr1	219207678		chr1	156265301
chr1	221417894		chr1	156274001
chr1	222647638		chr1	158023201
chr1	227552238		chr1	161342216
chr1	229404138		chr1	162133916
chr1	232724438		chr1	162848716
chr1	232731038		chr1	163781016
chr1	232785838		chr1	166838616
chr1	234584232		chr1	166843716
chr1	234781332		chr1	170490216
chr1	235038232		chr1	171426616
chr1	235143332		chr1	173415616
chr1	242572232		chr1	174081816
chr1	244022232		chr1	175326116
chr1	244235332		chr1	178822316
chr1	244299032		chr1	181306016
chr2	9738303		chr1	181507316
chr2	11775303		chr1	184952616
chr2	11988803		chr1	185890516
chr2	12025303		chr1	190713116
chr2	12167103		chr1	190759816
chr2	12226403		chr1	191893216
chr2	16482903		chr1	191916616
chr2	17624403		chr1	195366916
chr2	20663003		chr1	197969616
chr2	21306003		chr1	199711916
chr2	26089403		chr1	200119816
chr2	26093903		chr1	200342816
chr2	27091603		chr1	201929816
chr2	28418803		chr1	203522316
chr2	28443303		chr1	203714016
chr2	28786803		chr1	204161416
chr2	30530303		chr1	204186516
chr2	37763203		chr1	205482378
chr2	38623503		chr1	206373778
chr2	42984903		chr1	207191878
chr2	46351203		chr1	207548878
chr2	46422503		chr1	207589578
chr2	46631703		chr1	208532978
chr2	47063203		chr1	209832078
chr2	48347903		chr1	209883078
chr2	48405803		chr1	210737878
chr2	48514403		chr1	212695478
chr2	60838703		chr1	212765778
chr2	62297903		chr1	215425278
chr2	65198703		chr1	215515378
chr2	65431603		chr1	216621578
chr2	65476803		chr1	217114778
chr2	65569303		chr1	221272278
chr2	68465503		chr1	221664494
chr2	68848803		chr1	225017238
chr2	69880703		chr1	225033138
chr2	74268403		chr1	230003238
chr2	80374903		chr1	231853038
chr2	85069303		chr1	232724438
chr2	86032203		chr1	235242332
chr2	86035003		chr1	238628732
chr2	87684103		chr2	1608760
chr2	88179403		chr2	6783703
chr2	96086803		chr2	8363603
chr2	96372003		chr2	10383003
chr2	96859803		chr2	10385003
chr2	101288664		chr2	10572203
chr2	102319264		chr2	11444903
chr2	102403564		chr2	11590903
chr2	102616164		chr2	12064003
chr2	110658064		chr2	12514703
chr2	112960890		chr2	12613303
chr2	113507690		chr2	12772903
chr2	113654590		chr2	15789203
chr2	126749490		chr2	16688903
chr2	128340390		chr2	17624403
chr2	134693988		chr2	18597203
chr2	144970788		chr2	20571203
chr2	145069488		chr2	20642003
chr2	149127888		chr2	20682903
chr2	158420488		chr2	23277003
chr2	166921189		chr2	23289703
chr2	168512089		chr2	25568403
chr2	173142089		chr2	26056203
chr2	178219389		chr2	26798903
chr2	178330189		chr2	26800903
chr2	183602989		chr2	27998103
chr2	198489289		chr2	28172403
chr2	202910889		chr2	28525503
chr2	202960289		chr2	28688803
chr2	216015289		chr2	29182503
chr2	217935089		chr2	29520403
chr2	218906589		chr2	30370303
chr2	220026389		chr2	36508903
chr2	220043189		chr2	36781603
chr2	223630389		chr2	39650903
chr2	231292289		chr2	41402303
chr2	233904289		chr2	45107103
chr2	236032689		chr2	46786903
chr2	236070589		chr2	46800803
chr2	239866133		chr2	46883703
chr2	241946333		chr2	47035703
chr3	4368950		chr2	50638203
chr3	4437750		chr2	54654803
chr3	4563050		chr2	55093303
chr3	5011150		chr2	56040703
chr3	5024250		chr2	58643303
chr3	5034450		chr2	59317703
chr3	12533550		chr2	65056703
chr3	12773550		chr2	66318203
chr3	14293950		chr2	67377203
chr3	14407550		chr2	67605803
chr3	14447450		chr2	67920603
chr3	14474350		chr2	69234503
chr3	15134450		chr2	74068403
chr3	23966750		chr2	74648103
chr3	24275450		chr2	75889803
chr3	24333750		chr2	84110503
chr3	33919950		chr2	84183503
chr3	33931750		chr2	85072803
chr3	38741350		chr2	85518703
chr3	44458550		chr2	85850803
chr3	47283250		chr2	91150803
chr3	47336650		chr2	95340303
chr3	47478050		chr2	95463403
chr3	52659750		chr2	95672203
chr3	58068250		chr2	96403703
chr3	63898550		chr2	96783403
chr3	65594750		chr2	98789364
chr3	67781350		chr2	101353264
chr3	69127750		chr2	102111364
chr3	69877550		chr2	113804390
chr3	69879350		chr2	115888290
chr3	69917250		chr2	118535890
chr3	71048350		chr2	118861790
chr3	72225350		chr2	121245490
chr3	72442250		chr2	125448490
chr3	72464550		chr2	126186490
chr3	73124050		chr2	127574590
chr3	77210450		chr2	133248888
chr3	120758950		chr2	133722588
chr3	128125342		chr2	134360588
chr3	129546242		chr2	139841188
chr3	130218342		chr2	144205188
chr3	130227542		chr2	145020088
chr3	130647342		chr2	145134288
chr3	130802042		chr2	150310888
chr3	130858942		chr2	150663088
chr3	131586142		chr2	153072288
chr3	131914542		chr2	159410289
chr3	131990842		chr2	159612689
chr3	140337642		chr2	160674989
chr3	140462842		chr2	160785889
chr3	143828742		chr2	161087689
chr3	151369742		chr2	164317589
chr3	151577642		chr2	166174789
chr3	151928742		chr2	173266289
chr3	151934842		chr2	173622089
chr3	156226842		chr2	174162689
chr3	169288342		chr2	177818489
chr3	171332842		chr2	177846589
chr3	172009142		chr2	181296289
chr3	173713342		chr2	182832489
chr3	174058142		chr2	182897089
chr3	178537442		chr2	192549589
chr3	180537142		chr2	195981989
chr3	180638842		chr2	197681289
chr3	182119342		chr2	200703589
chr3	184754842		chr2	200890189
chr3	186375442		chr2	204156189
chr3	188197742		chr2	210449189
chr3	195290542		chr2	210511089
chr3	195402242		chr2	216103089
chr3	195446542		chr2	217126289
chr3	195448142		chr2	217169789
chr3	195456142		chr2	223326889
chr3	197303137		chr2	223846889
chr3	198022000		chr2	224434389
chr3	198022000		chr2	224817789
chr3	198022300		chr2	225483389
chr4	2839342		chr2	226044589
chr4	25941779		chr2	226689589
chr4	26397779		chr2	226829789
chr4	37921079		chr2	228033389
chr4	38536279		chr2	229855789
chr4	39648679		chr2	230061889
chr4	39903879		chr2	235548889
chr4	39969479		chr2	237312989
chr4	55043679		chr2	237320789
chr4	55146079		chr3	1594750
chr4	56296879		chr3	1848450
chr4	68815379		chr3	4077050
chr4	72011079		chr3	4776250
chr4	73638979		chr3	4844350
chr4	74793579		chr3	5041350
chr4	74986179		chr3	8646150
chr4	75406079		chr3	8868850
chr4	77339295		chr3	9972250
chr4	77355495		chr3	11215550
chr4	79782595		chr3	11781950
chr4	88166195		chr3	12196050
chr4	89738895		chr3	15334950
chr4	100976195		chr3	17985250
chr4	109253095		chr3	20334550
chr4	110128695		chr3	21995950
chr4	111306195		chr3	22396450
chr4	124564495		chr3	23280550
chr4	145029195		chr3	24252850
chr4	145270995		chr3	24469850
chr4	152084995		chr3	24982350
chr4	153803695		chr3	25539950
chr4	154097995		chr3	25609450
chr4	186325695		chr3	27151450
chr4	187802295		chr3	27623850
chr5	10339250		chr3	28968250
chr5	10778950		chr3	31379850
chr5	34904050		chr3	36800550
chr5	38414550		chr3	37338150
chr5	53634050		chr3	39547550
chr5	55355050		chr3	41670050
chr5	60168650		chr3	44902050
chr5	61101650		chr3	45143450
chr5	65301150		chr3	45195150
chr5	67139750		chr3	52646150
chr5	67710550		chr3	54351050
chr5	67781750		chr3	54625850
chr5	67887250		chr3	56063650
chr5	75789850		chr3	56989950
chr5	76182550		chr3	57976050
chr5	77839850		chr3	62670050
chr5	78935350		chr3	63992350
chr5	79142350		chr3	65956950
chr5	79178050		chr3	67664150
chr5	95233550		chr3	67780950
chr5	124069950		chr3	69357850
chr5	131672050		chr3	69565850
chr5	134585050		chr3	71048450
chr5	134801450		chr3	71588550
chr5	141639950		chr3	72294050
chr5	141649950		chr3	73023950
chr5	145418750		chr3	78869350
chr5	148421350		chr3	88941850
chr5	148800850		chr3	90339950
chr5	149025950		chr3	100094850
chr5	149109050		chr3	100868550
chr5	149141150		chr3	101234450
chr5	149149750		chr3	104287350
chr5	149870850		chr3	106553550
chr5	150366850		chr3	113887350
chr5	150385050		chr3	114298550
chr5	154146550		chr3	114354050
chr5	156905550		chr3	118726150
chr5	159599950		chr3	121620350
chr5	169027050		chr3	124819750
chr5	169063050		chr3	124921250
chr5	169697550		chr3	125478350
chr5	172167250		chr3	125995150
chr5	173096550		chr3	126226350
chr5	173112950		chr3	126247650
chr5	173131850		chr3	126266650
chr5	173200250		chr3	127822842
chr5	176868350		chr3	128993942
chr5	177913650		chr3	129585142
chr5	178221750		chr3	130858942
chr6	7073750		chr3	133162642
chr6	7114150		chr3	133211742
chr6	10696750		chr3	133336942
chr6	13468350		chr3	138157342
chr6	13503850		chr3	142562442
chr6	14727150		chr3	149937042
chr6	14871750		chr3	150797442
chr6	15205650		chr3	151220842
chr6	15375150		chr3	151549542
chr6	15878250		chr3	153600542
chr6	16024550		chr3	154110642
chr6	16095550		chr3	154252542
chr6	17977450		chr3	156503842
chr6	20581550		chr3	158323242
chr6	21372450		chr3	166349442
chr6	26873850		chr3	168291542
chr6	28206050		chr3	170465042
chr6	29073450		chr3	171925342
chr6	29717550		chr3	172011342
chr6	29725250		chr3	173275842
chr6	30857450		chr3	173506842
chr6	31663050		chr3	179024442
chr6	34607050		chr3	179182542
chr6	34935750		chr3	186738142
chr6	35435650		chr3	186997842
chr6	36833850		chr3	187414742
chr6	36926550		chr3	188264342
chr6	37137050		chr3	188410542
chr6	37206550		chr3	189157742
chr6	39264250		chr3	189547642
chr6	39281850		chr3	190507342
chr6	40454750		chr3	191277142
chr6	42121150		chr3	191735242
chr6	43875350		chr3	195258342
chr6	43946850		chr3	198577837
chr6	44087650		chr3	198677637
chr6	51033550		chr4	1899817
chr6	52589350		chr4	4269479
chr6	53288850		chr4	6444579
chr6	80235150		chr4	6579879
chr6	80377450		chr4	7410879
chr6	89013050		chr4	7976879
chr6	119508750		chr4	8013279
chr6	119619550		chr4	9643579
chr6	119688150		chr4	10140879
chr6	126207850		chr4	12463779
chr6	134424850		chr4	12523479
chr6	135555650		chr4	13905079
chr6	135688450		chr4	14016679
chr6	135710450		chr4	14247379
chr6	137524150		chr4	14844979
chr6	139881850		chr4	16297079
chr6	147274650		chr4	22650879
chr6	147278750		chr4	22994879
chr6	159176729		chr4	23194079
chr6	159196229		chr4	23738979
chr7	705392		chr4	23819679
chr7	878435		chr4	23821979
chr7	2630435		chr4	23953079
chr7	8140135		chr4	26094379
chr7	12746635		chr4	27584579
chr7	17212635		chr4	30438679
chr7	22409535		chr4	36070279
chr7	29679635		chr4	36795879
chr7	30765135		chr4	37740979
chr7	30926835		chr4	39933779
chr7	30943135		chr4	40212479
chr7	33005735		chr4	40816779
chr7	44984035		chr4	40874779
chr7	45033135		chr4	41264379
chr7	50997835		chr4	45643679
chr7	64042935		chr4	54637979
chr7	64661235		chr4	55054279
chr7	64981935		chr4	55592579
chr7	66282035		chr4	56881479
chr7	71888535		chr4	57625679
chr7	72211435		chr4	58064179
chr7	73345035		chr4	65332579
chr7	75063635		chr4	66200779
chr7	75876535		chr4	67103579
chr7	95703935		chr4	74061779
chr7	99625635		chr4	83656695
chr7	99810835		chr4	86637495
chr7	100526435		chr4	88601495
chr7	100532635		chr4	89710895
chr7	100586335		chr4	89947595
chr7	101163935		chr4	90579695
chr7	103409935		chr4	94323895
chr7	105627935		chr4	100940895
chr7	106444935		chr4	102178195
chr7	106485435		chr4	102351495
chr7	107664235		chr4	110128795
chr7	112572035		chr4	110254595
chr7	129437235		chr4	113134295
chr7	132331235		chr4	114776095
chr7	138770335		chr4	117874995
chr7	138938235		chr4	119574195
chr7	139264535		chr4	119966995
chr7	148031035		chr4	120178495
chr7	150534935		chr4	121147895
chr7	150568835		chr4	121622495
chr7	150757135		chr4	124041095
chr7	150838335		chr4	125343695
chr7	151015635		chr4	128281895
chr8	2499550		chr4	129526395
chr8	2633250		chr4	129531295
chr8	17969950		chr4	129917895
chr8	22102050		chr4	134735295
chr8	23435650		chr4	139100495
chr8	23542550		chr4	140735795
chr8	27277450		chr4	141883995
chr8	27279150		chr4	142072995
chr8	27353250		chr4	142199295
chr8	53782250		chr4	143514195
chr8	91242150		chr4	150299995
chr8	101512950		chr4	151360295
chr8	101982150		chr4	153180095
chr8	102190850		chr4	157453395
chr8	102237750		chr4	160680095
chr8	103998650		chr4	166772395
chr8	104006950		chr4	167046895
chr8	106598250		chr4	169311495
chr8	123939250		chr4	169696895
chr8	124595250		chr4	169795995
chr8	124750950		chr4	174374195
chr8	125037950		chr4	176991795
chr8	125065750		chr4	177927895
chr8	125349750		chr4	178642795
chr8	125736250		chr4	183125495
chr8	125802250		chr4	184560395
chr8	125905650		chr4	184596395
chr8	125912350		chr4	186386995
chr8	126415550		chr4	186441895
chr8	126527450		chr4	186983495
chr8	128841650		chr5	14249850
chr8	128900750		chr5	14725150
chr8	128980650		chr5	15057350
chr8	129040350		chr5	15133450
chr8	129094750		chr5	17181050
chr8	129137650		chr5	17310650
chr8	129172250		chr5	24282250
chr8	129186750		chr5	24825750
chr8	129424050		chr5	29660550
chr8	129510050		chr5	31661750
chr8	130159850		chr5	32567750
chr8	130283350		chr5	35959950
chr8	130398450		chr5	36452650
chr8	130530650		chr5	38730350
chr8	130536550		chr5	41820450
chr8	130792750		chr5	43766550
chr8	131066650		chr5	52058150
chr8	134458150		chr5	52355750
chr8	134582050		chr5	52525150
chr8	143024450		chr5	53692350
chr9	70449816		chr5	54075250
chr9	70554716		chr5	56825850
chr9	72204116		chr5	57349750
chr9	76855416		chr5	58228850
chr9	94866916		chr5	58258650
chr9	95960016		chr5	58490250
chr9	96710616		chr5	58617850
chr9	98055616		chr5	58909150
chr9	99078916		chr5	59163150
chr9	99745216		chr5	60799650
chr9	99866816		chr5	64381250
chr9	99987916		chr5	64393650
chr9	100244716		chr5	64726550
chr9	100689616		chr5	65564850
chr9	100708116		chr5	65885450
chr9	100774716		chr5	71584150
chr9	100819416		chr5	83605050
chr9	100869416		chr5	83638550
chr9	101104816		chr5	86221450
chr9	109819616		chr5	88915050
chr9	109896416		chr5	90201850
chr9	115381017		chr5	90250150
chr9	115687417		chr5	95681050
chr9	116287817		chr5	95692650
chr9	118222617		chr5	96011550
chr9	122739317		chr5	102145550
chr9	123087317		chr5	105837250
chr9	123890617		chr5	111701150
chr9	123981617		chr5	114824950
chr9	124024617		chr5	127351150
chr9	126063017		chr5	128441350
chr9	126702117		chr5	133867750
chr9	128932417		chr5	135255250
chr9	128969817		chr5	135380550
chr9	129342017		chr5	135421050
chr9	129363617		chr5	136442250
chr9	129917717		chr5	136673850
chr9	130487317		chr5	136834450
chr9	130993517		chr5	139002350
chr9	131398517		chr5	139113450
chr9	131665517		chr5	139671250
chr9	131681317		chr5	142242650
chr9	132401817		chr5	142468750
chr9	133502017		chr5	142603250
chr9	134644917		chr5	142902950
chr9	135007017		chr5	142921850
chr9	137539326		chr5	143694350
chr9	138262726		chr5	144842850
chr10	3796750		chr5	145189250
chr10	5976550		chr5	145284950
chr10	11253750		chr5	145900150
chr10	11787450		chr5	146082050
chr10	11792750		chr5	148151550
chr10	13786750		chr5	148322550
chr10	15394050		chr5	149472150
chr10	16552250		chr5	151044550
chr10	17500550		chr5	153716250
chr10	18086650		chr5	157881750
chr10	22808750		chr5	158287450
chr10	22945350		chr5	158355250
chr10	22949350		chr5	158823050
chr10	23090150		chr5	158903650
chr10	25036150		chr5	159209550
chr10	32089950		chr5	159224450
chr10	32235350		chr5	162607250
chr10	33278250		chr5	163563250
chr10	35046150		chr5	167059450
chr10	35080050		chr5	167306950
chr10	35764250		chr5	167532850
chr10	49340450		chr5	167629350
chr10	49368150		chr5	168016250
chr10	63224650		chr5	168480550
chr10	70762550		chr5	169455450
chr10	70887750		chr5	170960550
chr10	72047550		chr5	171314650
chr10	72695750		chr5	171996250
chr10	73067250		chr5	172155850
chr10	75338250		chr5	172220050
chr10	75481450		chr5	172246350
chr10	80613350		chr5	172926550
chr10	80617850		chr5	173154250
chr10	80819250		chr5	173162750
chr10	80898550		chr5	173707750
chr10	82022850		chr5	173743150
chr10	82248550		chr5	174053150
chr10	88573150		chr6	1209850
chr10	93339950		chr6	2448650
chr10	97253450		chr6	2557050
chr10	100207150		chr6	3690650
chr10	100215250		chr6	4304850
chr10	100527150		chr6	4978550
chr10	100670750		chr6	6623650
chr10	104531250		chr6	7648650
chr10	105324250		chr6	10418050
chr10	105331250		chr6	11229050
chr10	105364850		chr6	12710750
chr10	120999750		chr6	39256050
chr10	121021250		chr6	39292450
chr10	126307150		chr6	41790050
chr10	126407650		chr6	44086850
chr10	134969359		chr6	98226050
chr11	5264650		chr6	106351950
chr11	5509950		chr6	109159950
chr11	10644550		chr6	112646350
chr11	12106150		chr6	113892850
chr11	12120950		chr6	117923450
chr11	12136550		chr6	122144850
chr11	15943450		chr6	124923350
chr11	15990850		chr6	126307050
chr11	18557350		chr6	130009150
chr11	33918550		chr6	132185950
chr11	34221050		chr6	132427050
chr11	34618150		chr6	133640250
chr11	34809550		chr6	136174850
chr11	36171050		chr6	138214350
chr11	44506650		chr6	139932550
chr11	44585850		chr6	143196050
chr11	46251450		chr6	145260550
chr11	47895450		chr6	146515450
chr11	56817450		chr6	149396050
chr11	60517550		chr6	149531250
chr11	62443850		chr6	149696850
chr11	64674650		chr6	150945929
chr11	66429050		chr6	153221229
chr11	68661950		chr6	155535329
chr11	71388350		chr6	159176729
chr11	72169450		chr6	167072429
chr11	72767050		chr6	167108129
chr11	72774750		chr7	1520635
chr11	73855550		chr7	1528035
chr11	74760950		chr7	1699035
chr11	74769450		chr7	3444135
chr11	74857550		chr7	5780635
chr11	74896150		chr7	6391535
chr11	74942950		chr7	8436835
chr11	76219350		chr7	10669735
chr11	76947050		chr7	11266535
chr11	78332850		chr7	12736535
chr11	85243450		chr7	12807935
chr11	85530150		chr7	14387635
chr11	85551350		chr7	20247135
chr11	85582750		chr7	20357635
chr11	94104550		chr7	20390635
chr11	94464750		chr7	20608335
chr11	94526050		chr7	21198835
chr11	95709050		chr7	22703235
chr11	112999450		chr7	23767135
chr11	113065350		chr7	24977835
chr11	113672850		chr7	27641635
chr11	116237050		chr7	28108435
chr11	117328750		chr7	28548235
chr11	124450250		chr7	30715635
chr12	624950		chr7	32048535
chr12	654150		chr7	33587835
chr12	2956650		chr7	33769535
chr12	2977750		chr7	33837835
chr12	3579450		chr7	33892835
chr12	4369450		chr7	34066935
chr12	6527250		chr7	34843835
chr12	7046650		chr7	36123335
chr12	12785950		chr7	36309335
chr12	13116550		chr7	37713735
chr12	13332950		chr7	37720035
chr12	19491850		chr7	42104535
chr12	23610850		chr7	43497435
chr12	31782250		chr7	44623435
chr12	44560750		chr7	46610635
chr12	45835750		chr7	47379335
chr12	48384850		chr7	48089335
chr12	48625250		chr7	55030835
chr12	48721850		chr7	68498635
chr12	48934550		chr7	79934235
chr12	50508050		chr7	80017835
chr12	51316550		chr7	83509835
chr12	52033250		chr7	83804435
chr12	55777250		chr7	88070435
chr12	70710050		chr7	90092235
chr12	74402150		chr7	91152135
chr12	88244413		chr7	92217535
chr12	92039713		chr7	92292035
chr12	92339013		chr7	94776435
chr12	92557713		chr7	98660135
chr12	92702313		chr7	101163935
chr12	93084313		chr7	101703935
chr12	100746213		chr7	104391335
chr12	101337013		chr7	105851035
chr12	103195713		chr7	109961735
chr12	103443413		chr7	110625735
chr12	103641113		chr7	114002435
chr12	104799513		chr7	114011435
chr12	104812113		chr7	114899235
chr12	104873813		chr7	115604235
chr12	107009113		chr7	117086835
chr12	109021413		chr7	120161235
chr12	109289813		chr7	121466435
chr12	109502413		chr7	126127735
chr12	110282613		chr7	129797735
chr12	111759713		chr7	132848035
chr12	112679013		chr7	133700835
chr12	112704713		chr7	134169935
chr12	115108813		chr7	137109235
chr12	115205213		chr7	139406435
chr12	115309513		chr7	150838335
chr12	115533013		chr7	158591435
chr12	117547213		chr8	8146850
chr12	120453213		chr8	13172750
chr12	120671113		chr8	17738750
chr12	122113923		chr8	17798650
chr12	126129023		chr8	19509550
chr12	129887223		chr8	19979550
chr12	130003723		chr8	24873850
chr13	26648350		chr8	24909450
chr13	27634350		chr8	24936950
chr13	28104250		chr8	25117850
chr13	31881150		chr8	26484350
chr13	32270550		chr8	27589750
chr13	41036450		chr8	27870950
chr13	44668450		chr8	29469950
chr13	46114450		chr8	29710950
chr13	49374650		chr8	32781250
chr13	49861850		chr8	35123950
chr13	49898650		chr8	36634050
chr13	51160750		chr8	36858350
chr13	51429150		chr8	37605450
chr13	97957750		chr8	40335250
chr14	20837550		chr8	41123050
chr14	22336050		chr8	41162350
chr14	23812950		chr8	41301250
chr14	30577750		chr8	41484850
chr14	31549450		chr8	48488550
chr14	33450150		chr8	50375350
chr14	36705450		chr8	51120750
chr14	49625050		chr8	51130750
chr14	54292650		chr8	54334450
chr14	55334050		chr8	55527150
chr14	63930450		chr8	58623350
chr14	64378950		chr8	58827350
chr14	68265350		chr8	62667250
chr14	68284750		chr8	62830150
chr14	68296950		chr8	67582250
chr14	74421050		chr8	70674350
chr14	75465350		chr8	73110250
chr14	76660450		chr8	75370350
chr14	77447250		chr8	80863750
chr14	77451950		chr8	80908050
chr14	90918150		chr8	81509950
chr14	99581650		chr8	81991650
chr15	24954250		chr8	86923750
chr15	38177150		chr8	89286450
chr15	38322950		chr8	90182050
chr15	38926050		chr8	95301150
chr15	42899450		chr8	95323150
chr15	47004850		chr8	96072950
chr15	53347850		chr8	96279650
chr15	54862250		chr8	96784650
chr15	56565250		chr8	96866150
chr15	56631750		chr8	97526050
chr15	57615250		chr8	97613550
chr15	61453050		chr8	97873250
chr15	61920950		chr8	98873250
chr15	61965550		chr8	99807350
chr15	65104750		chr8	101574950
chr15	66285150		chr8	102199850
chr15	67069550		chr8	102274350
chr15	68171850		chr8	103837250
chr15	68182250		chr8	103870050
chr15	73663550		chr8	104006950
chr15	73713950		chr8	107860050
chr15	73839250		chr8	107939650
chr15	76339250		chr8	109657350
chr15	78027650		chr8	117810350
chr15	79154250		chr8	119093050
chr15	83337050		chr8	119181050
chr15	87571350		chr8	119877950
chr15	89814250		chr8	121486150
chr15	91166050		chr8	121838550
chr15	94463450		chr8	122612450
chr15	94736950		chr8	123936550
chr16	10624350		chr8	124774250
chr16	11073950		chr8	124801350
chr16	11627250		chr8	125295750
chr16	15169950		chr8	126313850
chr16	23798850		chr8	126341250
chr16	24913450		chr8	126676150
chr16	30327550		chr8	128560850
chr16	45983950		chr8	128648350
chr16	48844050		chr8	128841750
chr16	48872250		chr8	128933950
chr16	55737150		chr8	129051250
chr16	56283150		chr8	129208650
chr16	67363350		chr8	129265750
chr16	69317950		chr8	129605350
chr16	73681050		chr8	131345150
chr16	77993550		chr8	131602350
chr16	80060450		chr8	131824750
chr16	80105550		chr8	134129550
chr16	80134750		chr8	134131150
chr16	80216150		chr8	134457450
chr16	83344750		chr8	134755450
chr16	83808150		chr8	138228250
chr16	84154850		chr8	142123050
chr16	85849550		chr9	71276216
chr16	87061450		chr9	71915916
chr16	88047750		chr9	72688516
chr17	1468450		chr9	73484316
chr17	3738350		chr9	74384716
chr17	4686650		chr9	77244616
chr17	7321050		chr9	78622516
chr17	8264250		chr9	79750616
chr17	13351450		chr9	83353916
chr17	13436250		chr9	83648416
chr17	15369950		chr9	83653016
chr17	17809650		chr9	88358216
chr17	17913550		chr9	88418816
chr17	18661650		chr9	88501416
chr17	19060150		chr9	88626916
chr17	22929750		chr9	88789816
chr17	22985050		chr9	89075816
chr17	23344350		chr9	96451216
chr17	23877350		chr9	97882916
chr17	24217150		chr9	98414616
chr17	24511750		chr9	99331016
chr17	25064050		chr9	99987816
chr17	26822650		chr9	100584416
chr17	28180050		chr9	100607516
chr17	29278850		chr9	100609616
chr17	29294150		chr9	100663916
chr17	29299750		chr9	100711316
chr17	32041950		chr9	100785616
chr17	35523750		chr9	101889216
chr17	35847850		chr9	102377616
chr17	35942950		chr9	107723016
chr17	36930050		chr9	109371416
chr17	37820950		chr9	109896416
chr17	38156350		chr9	110073416
chr17	40924250		chr9	110280116
chr17	42197350		chr9	110411316
chr17	42243050		chr9	111378916
chr17	42321150		chr9	111830616
chr17	45311750		chr9	113762516
chr17	45484550		chr9	115759217
chr17	45587050		chr9	116083917
chr17	52912150		chr9	116287417
chr17	53798950		chr9	116521517
chr17	55522250		chr9	116696717
chr17	59662850		chr9	116907517
chr17	68269350		chr9	117094217
chr17	68806650		chr9	117610217
chr17	68826050		chr9	117781217
chr17	68982150		chr9	117810217
chr17	71150350		chr9	117898017
chr17	74217150		chr9	118021117
chr18	771850		chr9	118038817
chr18	957350		chr9	118072317
chr18	8978850		chr9	120121017
chr18	19374750		chr9	120335317
chr18	51180050		chr9	120764317
chr18	52450250		chr9	122284017
chr18	58255450		chr9	122486117
chr18	66110450		chr9	122526017
chr19	2099650		chr9	122739217
chr19	2674050		chr9	124186017
chr19	3084650		chr9	125141917
chr19	5041750		chr9	126193417
chr19	5894250		chr9	126581317
chr19	8181850		chr9	126621417
chr19	10372650		chr9	127315717
chr19	10907150		chr9	129524217
chr19	11511550		chr9	131209017
chr19	13821950		chr9	131275817
chr19	17923650		chr9	132647817
chr19	17941150		chr9	132860417
chr19	37811450		chr9	133533717
chr19	40157550		chr9	133598717
chr19	40611350		chr9	135346917
chr19	44529350		chr9	138025126
chr19	47629450		chr10	3457950
chr19	50294350		chr10	6994850
chr19	52294150		chr10	14167250
chr19	52378350		chr10	16726450
chr19	59125483		chr10	19426050
chr20	615450		chr10	22949350
chr20	1014950		chr10	33339050
chr20	1053950		chr10	33680350
chr20	1194650		chr10	35087350
chr20	1401350		chr10	46582850
chr20	2038250		chr10	48151350
chr20	2819150		chr10	51815050
chr20	13846050		chr10	59447050
chr20	23020550		chr10	61036750
chr20	29646750		chr10	61814450
chr20	29758150		chr10	62445850
chr20	29765750		chr10	65129650
chr20	30211150		chr10	71697150
chr20	30731950		chr10	72685750
chr20	30782150		chr10	73654050
chr20	31493650		chr10	79340150
chr20	32114950		chr10	80401950
chr20	32300650		chr10	80837950
chr20	32353350		chr10	80918450
chr20	34174650		chr10	81914150
chr20	35911750		chr10	82248650
chr20	36225350		chr10	85733850
chr20	36420250		chr10	89813150
chr20	36902950		chr10	90224450
chr20	39220750		chr10	90308150
chr20	41381250		chr10	90561050
chr20	42605150		chr10	91028250
chr20	42653750		chr10	93421550
chr20	43354750		chr10	95191950
chr20	43897750		chr10	95219550
chr20	44047450		chr10	95495950
chr20	44636450		chr10	95755950
chr20	46850150		chr10	96437150
chr20	46904650		chr10	99324750
chr20	46936850		chr10	100064950
chr20	47231050		chr10	112253450
chr20	47799650		chr10	112552950
chr20	47860950		chr10	112878850
chr20	47918650		chr10	113428150
chr20	48196450		chr10	113614450
chr20	48342450		chr10	113832050
chr20	48357050		chr10	114275250
chr20	48370350		chr10	115502250
chr20	48397950		chr10	120774750
chr20	48543350		chr10	132309150
chr20	48570750		chr11	8205650
chr20	48687150		chr11	8229350
chr20	48865150		chr11	9506750
chr20	49540250		chr11	10636550
chr20	51673850		chr11	12756150
chr20	51837850		chr11	12777850
chr20	54908350		chr11	16174250
chr20	60456150		chr11	19349150
chr21	15494050		chr11	19637950
chr21	29612150		chr11	23519250
chr21	29946350		chr11	27096050
chr21	30043650		chr11	27151250
chr21	34318150		chr11	27195750
chr21	34325750		chr11	29278350
chr21	34382850		chr11	33680950
chr21	35463150		chr11	33682750
chr21	37182950		chr11	33684750
chr21	37739150		chr11	33877550
chr21	37869350		chr11	34751950
chr21	39054150		chr11	35352250
chr21	39260750		chr11	37481650
chr21	42708850		chr11	40492550
chr21	42847950		chr11	43915550
chr21	43982150		chr11	47922050
chr21	45371250		chr11	47994750
chr22	17657896		chr11	48127950
chr22	20181896		chr11	56367050
chr22	20511196		chr11	56430250
chr22	20827496		chr11	56597250
chr22	23171696		chr11	56801250
chr22	23621096		chr11	57917450
chr22	24128496		chr11	59901650
chr22	25298896		chr11	60037250
chr22	25307596		chr11	61924650
chr22	25355296		chr11	62032450
chr22	25384396		chr11	63132850
chr22	25860396		chr11	63801150
chr22	26320696		chr11	64674650
chr22	27617596		chr11	65546050
chr22	28427496		chr11	66509450
chr22	28477496		chr11	66579050
chr22	28506696		chr11	68655550
chr22	28539796		chr11	69048850
chr22	29865496		chr11	71511850
chr22	30012196		chr11	72652850
chr22	30626396		chr11	72956150
chr22	30662896		chr11	73568250
chr22	31376696		chr11	73657750
chr22	33770496		chr11	74760950
chr22	34109696		chr11	77646150
chr22	34173196		chr11	78131050
chr22	34383696		chr11	80220350
chr22	34960796		chr11	80592250
chr22	35081996		chr11	80838250
chr22	35158196		chr11	83046050
chr22	35734696		chr11	83081350
chr22	35913396		chr11	83163250
chr22	35955196		chr11	84207450
chr22	36289296		chr11	85435650
chr22	36621496		chr11	85505450
chr22	36992396		chr11	85582650
chr22	37498696		chr11	85940950
chr22	37709596		chr11	86322450
chr22	37767996		chr11	87773550
chr22	38447696		chr11	87927950
chr22	38571196		chr11	91295150
chr22	38692696		chr11	94506250
chr22	40265996		chr11	94654150
chr22	40323696		chr11	95373550
chr22	40335296		chr11	95592350
chr22	40507396		chr11	95682450
chr22	41443196		chr11	95704250
chr22	43223777		chr11	98086350
chr22	46438595		chr11	98425050
chrX	153012097		chr11	99928450
chrY	24763013		chr11	109228350
			chr11	109732050
			chr11	111697250
			chr11	119135250
			chr11	119692650
			chr11	120951150
			chr11	121611450
			chr11	121706750
			chr11	122062750
			chr11	122912850
			chr11	125508450
			chr11	127735350
			chr11	129556850
			chr11	129898150
			chr11	130805550
			chr12	9711650
			chr12	10213850
			chr12	12880150
			chr12	15222850
			chr12	15541150
			chr12	19227650
			chr12	19318050
			chr12	19756050
			chr12	20618550
			chr12	25392250
			chr12	25838950
			chr12	27206250
			chr12	27222250
			chr12	27619050
			chr12	29745050
			chr12	29787350
			chr12	31414450
			chr12	31627950
			chr12	37237050
			chr12	38183350
			chr12	45902750
			chr12	48548450
			chr12	49541850
			chr12	50835950
			chr12	50889850
			chr12	52450250
			chr12	57167950
			chr12	57307350
			chr12	58938050
			chr12	62597250
			chr12	62779150
			chr12	64288450
			chr12	66105850
			chr12	66115750
			chr12	66401050
			chr12	67747450
			chr12	69533350
			chr12	69840750
			chr12	76489313
			chr12	76615313
			chr12	76670613
			chr12	78597713
			chr12	87470813
			chr12	87490213
			chr12	89963213
			chr12	91287413
			chr12	91477313
			chr12	92115913
			chr12	97336113
			chr12	99969613
			chr12	101326913
			chr12	101445013
			chr12	101457513
			chr12	101485613
			chr12	102777513
			chr12	103225413
			chr12	103514513
			chr12	103803913
			chr12	104948313
			chr12	105008813
			chr12	105032313
			chr12	106254413
			chr12	107548613
			chr12	108385913
			chr12	110479813
			chr12	111823213
			chr12	115449613
			chr12	122191623
			chr12	123879123
			chr12	125106423
			chr13	23092750
			chr13	26495250
			chr13	28993650
			chr13	29043050
			chr13	29230750
			chr13	29810550
			chr13	30369750
			chr13	32354250
			chr13	32723250
			chr13	33390550
			chr13	35630150
			chr13	36959150
			chr13	39439750
			chr13	39581250
			chr13	39809050
			chr13	40145350
			chr13	42717450
			chr13	43525650
			chr13	43840750
			chr13	45305750
			chr13	46078050
			chr13	47872350
			chr13	48310650
			chr13	49717350
			chr13	50048150
			chr13	65878350
			chr13	72759550
			chr13	73582650
			chr13	74623250
			chr13	75177450
			chr13	75408450
			chr13	76269650
			chr13	79521250
			chr13	91038750
			chr13	95046950
			chr13	96778250
			chr13	97110750
			chr13	97703750
			chr13	99843250
			chr13	100915950
			chr13	100939050
			chr13	103090150
			chr13	105266050
			chr13	105484650
			chr13	108368850
			chr13	108833550
			chr13	109455650
			chr14	22059850
			chr14	24356150
			chr14	24379150
			chr14	34381950
			chr14	34905750
			chr14	35472850
			chr14	36514050
			chr14	36621550
			chr14	37737550
			chr14	49529750
			chr14	51588850
			chr14	51802650
			chr14	52468550
			chr14	53053450
			chr14	53252050
			chr14	55243650
			chr14	56595450
			chr14	57618950
			chr14	58775650
			chr14	60683150
			chr14	64155650
			chr14	64255950
			chr14	66470050
			chr14	67695250
			chr14	67718350
			chr14	67978150
			chr14	68135750
			chr14	68669750
			chr14	69355950
			chr14	69431250
			chr14	69463350
			chr14	69485350
			chr14	69537650
			chr14	70292050
			chr14	71004150
			chr14	71011050
			chr14	80937150
			chr14	84342350
			chr14	88521450
			chr14	89448050
			chr14	92609950
			chr14	95804350
			chr14	98445550
			chr14	99106350
			chr15	21219650
			chr15	27884450
			chr15	32700750
			chr15	33777050
			chr15	36958350
			chr15	37133050
			chr15	37736850
			chr15	38143350
			chr15	38579650
			chr15	38873250
			chr15	40012950
			chr15	43629050
			chr15	45701250
			chr15	45950750
			chr15	51826050
			chr15	55584850
			chr15	56817050
			chr15	57445050
			chr15	58443450
			chr15	60931450
			chr15	61056450
			chr15	64846550
			chr15	64880750
			chr15	65205750
			chr15	67703950
			chr15	68262850
			chr15	68507250
			chr15	68583950
			chr15	68676350
			chr15	69209950
			chr15	73110450
			chr15	74242450
			chr15	76136150
			chr15	78184950
			chr15	83738950
			chr15	84321250
			chr15	84743750
			chr15	84990050
			chr15	85080750
			chr15	86992950
			chr15	88535750
			chr15	88883050
			chr15	89207850
			chr15	89698950
			chr15	97140950
			chr15	97431250
			chr15	97664450
			chr15	97809850
			chr15	99072850
			chr16	2776250
			chr16	3809250
			chr16	4203050
			chr16	11135350
			chr16	11500250
			chr16	11536850
			chr16	11598250
			chr16	14317250
			chr16	15978150
			chr16	22315950
			chr16	24020850
			chr16	24066650
			chr16	46714750
			chr16	48242150
			chr16	50036750
			chr16	54260450
			chr16	55340650
			chr16	55452650
			chr16	55979550
			chr16	57409050
			chr16	57707250
			chr16	58644550
			chr16	60536050
			chr16	65563250
			chr16	67228350
			chr16	67250550
			chr16	67390550
			chr16	67609150
			chr16	68332950
			chr16	73701050
			chr16	73896950
			chr16	75994450
			chr16	78400450
			chr16	78627250
			chr16	78766350
			chr16	81347550
			chr16	83802650
			chr16	83913050
			chr16	85068950
			chr16	86068750
			chr16	88047750
			chr17	971950
			chr17	1468250
			chr17	2649150
			chr17	3738450
			chr17	6368050
			chr17	9245450
			chr17	11891550
			chr17	14185650
			chr17	14314350
			chr17	16918150
			chr17	17536750
			chr17	18986850
			chr17	21203150
			chr17	22737250
			chr17	22843950
			chr17	22870150
			chr17	23385250
			chr17	23878250
			chr17	24459250
			chr17	27627150
			chr17	28464450
			chr17	28911950
			chr17	30433950
			chr17	31126750
			chr17	33695750
			chr17	35891050
			chr17	36930550
			chr17	38901950
			chr17	39104150
			chr17	41871750
			chr17	45533750
			chr17	46355450
			chr17	51722250
			chr17	52874150
			chr17	59788850
			chr17	61997450
			chr17	65467250
			chr17	65975750
			chr17	67635650
			chr17	67659950
			chr17	70268550
			chr17	73950850
			chr18	2162950
			chr18	2432250
			chr18	9743750
			chr18	9761250
			chr18	11086450
			chr18	11491550
			chr18	13435950
			chr18	17866450
			chr18	19235150
			chr18	19241250
			chr18	20626650
			chr18	20730550
			chr18	23798750
			chr18	23996850
			chr18	28261250
			chr18	37110750
			chr18	38017150
			chr18	40402850
			chr18	41208550
			chr18	41394250
			chr18	41403850
			chr18	41627350
			chr18	44110350
			chr18	44169850
			chr18	46387750
			chr18	46628550
			chr18	53588250
			chr18	53823150
			chr18	54362050
			chr18	55435150
			chr18	55441650
			chr18	55567750
			chr18	63601650
			chr18	69183150
			chr18	70647750
			chr18	71003650
			chr18	71466850
			chr19	2529850
			chr19	2673950
			chr19	6008450
			chr19	11240050
			chr19	16132650
			chr19	18346050
			chr19	34045550
			chr19	39408350
			chr19	46061250
			chr19	48094550
			chr19	48316350
			chr19	48535950
			chr19	48672250
			chr19	53770150
			chr19	56127350
			chr19	60752950
			chr20	8304350
			chr20	9012350
			chr20	10830950
			chr20	10914550
			chr20	12853350
			chr20	13453950
			chr20	14164050
			chr20	17507750
			chr20	17524350
			chr20	23065950
			chr20	23154750
			chr20	29593350
			chr20	29756650
			chr20	33378650
			chr20	34535150
			chr20	34871150
			chr20	35970250
			chr20	36188050
			chr20	36272250
			chr20	38568050
			chr20	38574150
			chr20	42001850
			chr20	42240050
			chr20	42656550
			chr20	42783850
			chr20	43134950
			chr20	45293550
			chr20	46052750
			chr20	47612050
			chr20	47644450
			chr20	48271150
			chr20	49245950
			chr20	49325850
			chr20	49396450
			chr20	49423050
			chr20	49584150
			chr20	51836550
			chr20	52112350
			chr20	54719950
			chr20	55727350
			chr20	55756850
			chr20	55819050
			chr21	15776950
			chr21	17205950
			chr21	27341150
			chr21	27520050
			chr21	28929850
			chr21	32007650
			chr21	35159150
			chr21	38268450
			chr21	38465350
			chr21	41895450
			chr21	42556050
			chr21	43594050
			chr21	45126350
			chr22	16813996
			chr22	16895796
			chr22	17182196
			chr22	19215796
			chr22	20087096
			chr22	23702996
			chr22	23717396
			chr22	23721796
			chr22	25832896
			chr22	25860396
			chr22	25964896
			chr22	26412596
			chr22	26493896
			chr22	26898896
			chr22	26971496
			chr22	27107196
			chr22	27476496
			chr22	28349796
			chr22	28930296
			chr22	29904896
			chr22	29968596
			chr22	34038596
			chr22	34314296
			chr22	34627096
			chr22	36031596
			chr22	36181296
			chr22	38922896
			chr22	41793296
			chr22	43137577
			chr22	44324777
			chr22	44709477
			chrX	9307814
			chrX	11936314
			chrX	12416814
			chrX	13116714
			chrX	13118414
			chrX	17608414
			chrX	19687214
			chrX	20441914
			chrX	39476270
			chrX	39698570
			chrX	63066754
			chrX	71261254
			chrX	76057254
			chrX	76312554
			chrX	77475161
			chrX	104299161
			chrX	104591761
			chrX	106025461
			chrX	107354861
			chrX	108399361
			chrX	108960061
			chrX	108986261
			chrX	109150161
			chrX	109470561
			chrX	109717861
			chrX	110170061
			chrX	114499326
			chrX	114534326
			chrX	114593026
			chrX	115424496
			chrX	116425796
			chrX	117024496
			chrX	117170496
			chrX	117304496
			chrX	119665596
			chrX	128627196
			chrX	129051296
			chrX	131494996
			chrX	135094796
			chrX	137856396
			chrX	140328896
			chrX	141914696
			chrX	141972996
			chrX	142344696
			chrX	148254196
			chrX	149004240
			chrX	150747138
			chrX	153207697
			chrY	24890913
